# Supplementary material for: Geographical shifts in the successional dynamics of inland dune shrub communities
Source: Ecol Evol. 2023 Feb 16;13(2):e9828. doi: 10.1002/ece3.9828 (PMC9935296; doi:10.1002/ece3.9828)
Supplement: Supplementary file 2 — Appendix S5: [file ECE3-13-e9828-s001.xlsx]

## Sheet: Appendix 5 Primary data
Geographical shifts in the successional dynamics of inland dune shrub communities
Table 1 Species cover in 10x10 m plots. Cover of plants species in the plots were estimated using the line intercept method along four 10 m straight lines set at 2 m intervals.
Table 2 Soik and Climatic variables
Codes and Species names of the surveyed shrubs (Table 1).
Shrub species	Code	Shrub species	Code
Armeria rouyana Daveau	ARO	Lavandula stoechas L. subsp. stoechas	LST
Asparagus acutifolius L.	AAC	Lavandula pedunculata (Mill.) Cav.	AAC
Asparagus aphyllus L.	AAP	Lithodora prostrata (Loisel.) Griseb.	LPR
Calluna vulgaris (L.) Hull		Ononis ramosissima Desf.	ORA
Cistus crispus L.	CCR	Osyris lanceolata Hochst. & Steud.	OLA
Cistus ladanifer L.	CLA	Phagnalon rupestre (L.) DC.	PRU
Cistus libanotis L.	CLI	Phillyrea angustifolia L.	PAN
Cistus monspeliensis L.	CMO	Pistacia lentiscus L.	PLE
Cistus psilosepalus Sweet	CPS	Pterospartum tridentatum (L.) Willk.	PTR
Cistus salviifolius L.	CSA	Quercus coccifera L.	QCO
Corema album (L.) D. Don	CAL	Quercus lusitanica Lam.	QLU
Cytisus grandiflorus (Brot.) DC. subsp. cabezudoi Talavera	CGR	Retama monosperma (L.) Boiss.	RMO
Daphne gnidium L.	DGN	Rosmarinus officinalis L.	ROF
Dianthus broteri Boiss. & Reut.	DBR	Santolina impressa Hoffmanns. & Link	SIM
Erica scoparia L.	ESC	Stauracanthus boivinii (Webb) Samp.	SOB
Erica umbellata L.	EUM	Stauracanthus genistoides (Brot.) Samp.	SGE
Genista triacanthos Brot.	GTR	Teucrium vicentinum Rouy	TVI
Halimium calycinum (L.) K.Koch	HCA	Thymus albicans Hoffmanns. & Link	TAL
Halimium halimifolium (L.) Willk.	HHA	Thymus camphoratus Hoffmanns. & Link	TCAM
Helianthemum apenninum subsp. stoechadifolium (Brot.) Samp.	HAP	Thymus capitellatus Hoffmanns. & Link	TCA
Helichrysum italicum (Roth) G. Don	HAP	Thymus carnosus Boiss.	TCA
Helichrysum stoechas (L.) Moench subsp. stoechas	HST	Ulex argenteus Welw. ex Webb	UAR
Juniperus navicularis Gand.	JNA	Ulex australis Clemente	UAU
Juniperus turbinata subsp. turbinata Guss.	JTU

## Sheet: Table 1
	AAC	AAP	API	ARO	CAL	CCR	CGR	CLA	CLI	CMO	CPS	CSA	CVU	DBR	DGN	ESC	EUM	GTR	HAP	HCA	HHA	HPI	HST	ICI	JNA	JTU	LPE	LPR	LST	OLA	ORA	PAN	PLE	PRU	PTR	QCO	QLU	RMO	ROF	SBO	SGE	SIM	TALB	TCA	TCAM	TCAR	TVI	UAR	UAU
ALG1	0	0	0	0	0	0	9.375	0	0	0	0	0	0	0	0	0	0	0	0	2.125	0	0	0	0	0	0	0	0	0	0	0	0	0	0	0	0	0	4.75	0	0	1.375	0	0	0	0	0	0	0	0
ALG2	0	0.25	0	0	0	0.25	16.25	0	0	0	0	2.5	4	0	0	0	0	0	0	5.75	16.5	0	0	0	0	0	4.625	0	0	0	0	0	0	0	0	0	0	0	0	8.75	28.375	0	7.25	0	0	0	0	0	0
ALG3	0	0.125	0	0	0	0	9.125	0	0	0	0	0	0	0	0	0	0	0	0	13	0.75	0	0	0	0	0	3.625	0	0	0	0	0	0	0	0	0	0	0	0	0	0.25	0	13.125	0	0	0	0	0	0
ALG4	0	1.25	0	0	0	0	15.125	0	0	0	0	0	0	0	0	0	0	0	0	16.5	2.5	0	0	0	0	0	8.875	0	0	0	0	0	0	0	0	0	0	0	0	0	0	0	7.5	0	0	0	0	0	0
ALG5	1.75	0	0	0	0	0	11	0	0	0	0	0.25	4.375	0	0	0	0	1.75	0	4.875	0	0	0.75	0	0	0	3	4.5	0	0	0	0	0	0	0	0	0	0	0	6.375	0.25	0	0	0	0	0	0	13.875	0
ALG6	2	0	0	0	0	0	11	0	0	0	0	0	0	0	0	0	0	0	0	6.875	5.75	0	11.625	0	0	0	1.75	0.75	0	0	0	0	0	0.25	0	0	0	0	0	0	1.625	0	0	0	0	0	0	0	0
C1	0	0	0	0	0	0	0	0	0	0	0	0	0	0	0	0	0	0	0	0	23.375	0	0	0	0	0	1	0	0	0	0	0	0	0	0	0	0	0	0	0	2.5	0	0	0	0	0.25	0	0	0
C2	0	0.125	0	0	0	0	0	0	0	0	0	0	0	0	0	0	0	0	0	4.875	1.75	0	0	0	0	0	6.25	70.5	0	0	0	0	0	0	0	0	0	0	0	0	3.375	0	0	0	0	0	0	0	0
C3	0	0	0	0	0	0	0	0	0	0	0	0	0	0	0	0	0	0	0	9.5	0.125	0	0	0	0	0	0	0	0	0	0	0	0	0	0	0	0	0	0	0	21.125	0	0	0	0	0.25	0	0	0
C4	0	0	0	0	0	0	0	0	0	0	0	0	0.5	0	0	0	0	0	0	6.25	0	0	0	0.125	0	0	1.625	0	0	0	0	0	0	0	0	0	0	0	0	0	5.75	0	0	0	0	1.625	0	0	0
C5	1	0	0	0	0	0	0	0	0	0	0	0	0	0	0	0	0	0	0	4.75	11.5	0	0	0	0	0	1	0	0	0	0	0	0	0	0	0	0	0	0	0	4.625	0	0	0	0	4.5	0	0	0
C6	0	0	0	0	0	1.125	0	0	0	0	0	1.75	0	0	0	0	0	0	0	2.125	3.25	0	0	0	0	0	14.875	0	0	0	0	0	0	0	0	0	0	0	0	0	1.75	0	0	0	0	0.125	0	0	0
FT1	0	0	0	0	0	0	0	0	0	0	0	3.5	0	0	0	0	0	0	0	8.25	4.5	0.875	0	0	0	0	9.375	0	0	0	0	0	0	0	0	0	0	0	0	0	19.875	0	0	2.25	0	0	0	0	0
GR1	0.125	1.5	0	0	0	0	0	0	0	0	0	0	0	0	0	0	0	0	0	20.75	7.375	0	0	0	0	0	2.375	0.375	0	0	0	0	0	0	0	0	0	0	0	0	0	0	0	0	0	0.125	0	0	0
GR2	0	0	0	0	0	0	0	0	0	0	0	0	0	0	0	0	0	0	0	9.125	7.5	0	0	0	0	0	2.5	78.25	1.75	0	0	0	0	0	0	0	0	0	0	0	0	0	0	0	0	0	0	0	0
GR3	0	0	0	0	0	0	0	0	0	0	0	0	0	0	0	0	0	0	0	11.75	24.125	0	0	0	0	0	0	0	0	0	0	0	0	0	0	0	0	0	0	0	0	0	0	0	0	0	0	0	0
GR4	0	0	0	0	0	0	0	0	0	0	0	0	0	0	0	0	0	0	0	0	21.625	0	0	0	0	0	0	0	1	0	0	0	0	0	0	0	0.25	0	0	0	0	0	0	0	1.75	0	0	0	0
GR5	0	0	0	0	0	0	0	0	0	0	0	0	0	0	0	0	0	0	0	1.25	25.375	0	5.5	0	0	0	0	0	0	0	0	0	0	0	0	0	0	0	0	0	0	0	0	0	0	0	0	0	0
GR6	0.125	0	0	0	0	0	0	0	0	0	0	0.25	0	0	0	0	0	0	0	7.25	6	0	0	0	0	0	6.125	0.25	0	0	0	0	0	0	0	0	0	0	0	0	9.5	0	0	0	0	0	0	0	0
GR7	0.375	0	0	0	0	0	0	0	0	0	0	0	0	0	0	0	0	2.875	0	16.375	0	0	0	0	0	0	1.125	0	0	0	0	0	0	0	0	0	0	0	0	0	0.375	0	0	0	0	0.75	0	0	0
GR8	1	0.25	0	0	0	0	0	0	12.25	0	0	0.25	0	0	0	0	0	0	0	1.625	19.625	0	0	0	0	0	1.5	0	48.5	0	0	0	0	0	0	0	0	0	0	0	0.125	0	0	0	0	0	0	0	0
GR9	0	0	0	0	0	0	0.125	0	0	0	0	0	0	0.375	0	0	0	0	0	13.5	11.125	0	0.75	0	0	0	0	0	0	0	0	0	0	0	0	0	0	0	0	0	1.75	0	0	0	0	1.25	0	0	0.25
GR10	0	0	0	0	0	0	0	0	0	0	0	0	0	0	0	0	0	0	0	3.25	8.625	0	0	0	0	0	5.5	0	0	0	0	0	0	0	0	0	0	0	0	0	1.75	0	0	0	0	2	0	0	0.5
M1	0	0	0	0	0	5.125	0	0	0	0	0	1.75	6.625	0	0	0	0	0	0	0	3.375	0	0	0	0	0	9.75	0	0	0	0	0	0	0	0	1.25	0	0	0	0	0	0	0	0	0	0	0	0	0
M2	0	0	0	0	0	0	0	0	0	0	0	0.25	23.375	0	0	0	2	2.625	0	1.5	1.25	0	0	0	0	0	1.5	0	0	0	0	0	0	0	0	0	0	0	6.125	0	1	0	0	0	0	0	0	0	0
M3	0	0	0	0	0	0	0	0	0	0	0	0	0	0	0	0	0	0	0	7.625	2.25	0	0	0	0	0	14.625	0	0	0	0	0	0	0	0	0	0	0	0	0	2.25	0	0	0	0	0	0	0	0
M4	0	0.125	0	0	0	0	0	0	0	0	0	0	0	0	0	0	0	0	0	0.75	8.5	0	0	0	0	0	1.25	60	0	0	0	0	0	0	0	0	0	0	0	0	11.375	0	0	0	0	0	0	0	0
SW1	0	0.125	0	0	0	0	0	0	0	0	0	32.625	0	0	0	0	0	0	0	5	0.25	0	0	0	0	0	9	1.25	0	0	0	0	0	0	0	0	0	0	0	0	0.75	0	0	0	0.125	0	0	0	5
SW2	0	0.125	0	0	0	0	0	0	0	0	0	0.75	0	0	0	0	0	0	0	0.25	2.25	0	0	0	0	0	12.375	0	0	0	0	0	0	0	0	0	0	0	0	0	4.375	0	0	0	3.5	0	0	0	11.625
SW3	0.375	0	0	0	0	0	0	0	0	0	0	13.125	0	0	0	0	0	0	0.25	0	4	0	4.25	0	0	0	0.125	0	0	0	0	0	0	0	0	0	0	0	0	0	0	0	0	0	7.25	0	3.5	0	19.5
SW4	0	0	0	0	0	0	0	0	0	0	0	0	9.625	0	0	0	0	0	0	0	0	0	0	0	0	0	0	0	0.125	0	0	0	0	0	0	0	0	0	0	0	1.25	0	0	0	0.5	0	0	0	0
SW5	0	0.375	0	0	0	0	0	0	0	0	0	1.75	0	0	0	0	0	0	0	0.25	1	0	0	0	0	0	0	0	1.25	0	0	0	0	0	0	0	0	0	0	0	8.875	0	0	0	2.5	0	0	0	0.75
SW6	0	0	0	0	0	0	0	0	0	0	0	0	0	0	0	0	0	0	0	0.125	6	0	0	0	0	0	0.25	0	0	0	0	0	0	0	0	0	0	0	0	0	0	0	0	0	4.125	0	0	0	20.5
SW7	0	0	0	0	0	0	0	0	0	0	0	0	10.625	0	0	0	0	0	0	0	0	0	0	0	0	0	0	0	0	0	0	0	0	0	0	0	0	0	0	0	7.625	0	0	0	0	0	0	0	0
SW8	0	0	0	0	0	0.5	0	0	0	0	0	8.875	0	0	0	0	0	0	0	3.375	4	0	4.375	0	0	0	0	0	0	0	0	0	0	0.125	0	0	0	0	0	0	23.875	0	0	0	0	0	0	0	0
SW9	0	0	0	0	0	7	0	0	0	0	0	9.625	0	0	0.25	0	0	0	0	26	0.75	0	3.375	0	0	0	0	0	0	0	0.5	0	0	0	0	0.25	0	0	0	0	0.375	0	0	0	6	0	1.25	0	0
SW10	0	0	0	0	4	0	0	0	0	0	0	0	0	0	0	0	0	0	0	5.375	14.625	0	0	0	0	0	2.875	0	0	0	0	0	0	0	0	0	0	0	0	0	6.5	0	0	0	0.625	0	0	0	0
SW11	0	0	0	0	1	0	0	0	0	0	4.625	0	0	0	0	0	0	0	0	6	0	0	0	0	0	0	12.5	0	0	0	0	0	0	0	0	0	0	0	0	0	20	0	0	0	0	0	0	0	1.5
SW12	0	0	0	0	0	0	0	0	0	0	0	1.25	0	1	0	0	0	0	0	0.25	0	0	0	0	4	6.625	3.5	54.75	0	0.125	0	1.25	0	0	0	0	0	0	0	0	5.5	0	0	0	0.875	0	0	0	0
SW13	0	0	0	0	7.25	0	0	0	0	0	0	1.75	4.125	0	0	0	0	0	0	8.25	35.75	0	0	0	0	0	0	11.75	2.125	0	0	0	0	0	0	0	0	0	0	0	4.5	0	0	0	0.25	0	0	0	0
SW14	0	0	0	0	13.5	0	0	0	0	0	0	0.375	6.875	0	0	0	0	0.625	0	5.5	26	0	0	0	0	0	0	0.125	1.5	0	0	0	0	0	0	0	0	0	0	0	0	0	0	0	0.5	0	0	0	0
VN1	0	0.25	0	0	0	2.375	0	0	0	0	0	3.875	6.125	0	0	0	0	1.5	0	1.25	14.5	0	0	0	0	0	6.5	0	0	0	0	0	0	0	0.125	0	0.75	0	0	0	0	0	0	0	0	1.375	0	0	5.5
VN2	0	0	0	0	0	0	0	0	0	0	0	0.75	0	0	0	0	0	0.375	0	0.875	21.25	0	0	0	0	0	6.125	0	0	0	0	0	0	0	0	0	0	0	0	0	10.75	0	0	0	0	5.375	0	0	0
VN3	0.25	0.25	0	0	0	1.5	0	0	0	0	0	21.625	0	0	0	0	0	2.75	0	5.25	0	0	0	0	0	0	5.25	0	0	0	0	0	0	0	0	0	8.25	0	0	0	2.125	0	0	0	0	0.375	0	0	9.125
VN4	0	0	0	0	0	0.5	0	0	0	0	0	0.75	5.25	0	0	0	0	0	0	16.125	1.75	0	0	0	0	0	10.75	0	0	0	0	0	0	0	0	0	0	0	0	0	16	0	0	0	0	1	0	0	0
AMs1	0	0	0	0	0	0	0	0	0	0	0	0.125	0	0	0	0	0	0	0	7	16.875	0.875	0	0	0	0	15.75	0.125	0	0	0	0	0	0	0	0	0	0	0	0	19.25	0	0	2.125	0	0	0	0	0
AMs2	0	0	0	0	0	0	0	0	0	0	0	0	0	0	0	0	0	0	0	10.25	4.75	0	0	0	0	0	0	0	0	0	0	0	0	0	0	0	0	0	0	0	3.25	0	0	0	0	0	0	0	0
AMs3	0	0	0	0.625	0	0	0	0	0	0	0	0	0	0	0	0	0	0	0	15.375	23.875	0.375	0	0	1	0	0	0.125	0	0	0	0	0	0	0	0	0	0	0	0	15.25	0	0	2.25	0	0	0	0	0
AMu1	0	0	0	0	0	0	0	0	0	0	0	1.5	7.5	0	0	0	0	0	0	8.125	10.25	0	0	0	8	0	8	0.75	0	0	0	0	0	0	0	0	0	0	0	0	0	0	0	0	0	0	0	0	14.3
APj1	0	0	0	0	0	0	0	0	0	0	0	0	0	0	0.375	2.25	0	0	0	21.75	1.25	0	0	0	11.25	0	0	0	0	0	0	0.5	0	0	0	0	0	0	0	0	0	0	0	0	0	0	0	0	0.875
APs1	0	0.75	0	0	0	0	0	0	0	0	0	0	0	0	0	0	0	0	0	6.625	2.5	0	0	0	0	0	0.75	0	0	0	0	0	0	0	0	0	0	0	0	0	8.75	0	0	0	0	0	0	0	0
APs2	0	0	0	0	0	0	0	0	0	0	0	3.75	0	0	0	0	0	0	0	0	0	0	0	0	0	0	1.5	0	0	0	0	0	0	0	0	0	0	0	0	0	23.125	0	0	8.75	0	0	0	0	8.125
APu1	0	0	0	0	0	0	0	0	0	0.5	6.25	37	0.25	0	0	0	0	0	0	0	10.75	0	0	0	0	0	0	0	0	0	0	0	0	0	0	0	8.5	0	0	0	0	0	0	0	0	0	0	0	17.25
APu2	0	0	0	0	3	0	0	0	0	0	0	0	4.625	0	1.75	0	0	0	0	25	14	0	0	0	0	0	0.125	5.325	0	0	0	0	0	0	0	0	0	0	0	0	0	0	0	0	0	0	0	0	19.25
APu3	0	0	0	0	4.125	0	0	0	0	0	0	0.5	0	0	0	0	0	0	0	31.125	7.125	0	0	0	0	0	0	0.75	0	0	0	0	0	0	0	0	0	0	0	0	0	0	0	0	0	0	0	0	15.375
BAs2	0	0	0	0	0	0	0	0	0	0	0	0	0	0	0	0	0	0	0	2.5	0	0	0	0	0	0	0	0	0	0	0	0	0	0	0	0	0	0	0	0	33	0	0	0	0	0	0	0	0
BAu1	0	0.375	0	0	0	0	0	0	0	0	0	4.25	0	0	0	0	0	0	0	0.625	0	0	0	0	0	0	0	0	0	0	0	0	0	0	0	0	0	0	0	0	0	0	0	0	0	0	0	0	49.25
BAu2	0	0.5	0	0	0	0	0	0	0	0	0	24.3	0	0	0	0	0	0	0	0.5	3.5	0	0	0	16.375	0	0	0	0	0	0	0	2.5	0	0	0	0	0	0	0	0	0	0	0	0	0	0	0	28.375
BAu3	0	0.25	0	0	0	0	0	0	0	0	0	2.75	17.875	0	0	0	0	0	0	0	0	0	0	0	0	0	0	0	0	0	0	0	0	0	0	0	0	0	0	0	0	0	0	0	0	0	0	0	16.25
BRs1	0	0	0	0	0	0	0	0	0	0	0	0.75	0	0	0	0	0	0	0	16	7.25	0	0	0	0	0	7.125	0	0	0	0	0	0	0	0	0	0	0	0	0	9.625	0	0	0.375	0	0	0	0	7.625
BRs2	0	0.25	0.25	0	0	0	0	0	0	0	0	0	0	0	0	0	0	0	0	0.5	0.875	0	0	0	0	0	13.75	0	0	0	0	0	0	0	0	0	0	0	0	0	15.675	0	0	0	0	0	0	0	0
BRs3	0	0	0	0	0	0	0	0	0	0	0	0	0	0	0	0	0	0	0	22.625	0	2.375	0	0	0	0	0	0	0	0	0	0	0	0	0	0	0	0	0	0	6.25	0	0	0	0	0	0	0	0
BRs4	0	0	0	0	0	0	0	0	0	0	0	1.25	0	0	0	0	0	0	0	24.625	0	0	0	0	0	0	0.75	0	0	0	0	0	0	0	0	0.125	0	0	0	0	10.25	0	0	5.375	0	0	0	0	0
BRs5	0	0.75	0	0	0	0	0	0	0	0	0	1.125	0	0	0	0	0	0	0	17.625	25.125	0	0	0	0	0	9.875	0	0	0	0	0	0	0	0	0	0	0	0	0	7.375	0	0	2.375	0	0	0	0	0
BRs6	0	0	0	0	0	0	0	0	0	0	0	0	0	0	0	0	0	0	0	3.625	1.375	0	0	0	0	0	0	0	0	0	0	0	0	0	0	0	0	0	0	0	15.375	0	0	0	0	0	0	0	0
CAs1	0	0	0	0	0	0	0	0	0	0	0	0	0	0	0	0	0	0	0	12.675	8	0	0	0	0	0	2.125	1.125	0	0	0	0	0	0	0	0	0	0	0	0	11.25	0	0	3.625	0	0	0	0	3.9
CAu1	0	0	0	0	0	0	0	0	0	0	0	0	0	0	0	0	0	0	0	20.875	22	0	0	0	0	0	0	0	0	0	0	0	0	0	0	0	0	0	0	0	0.25	0.375	0	0	0	0	0	0	11.625
CLj1	0	0	0	0	0	0	0	0	0	0	0	0	30.25	0	3.375	0	0	0	0	4	16.75	0	0	0	6.375	0	4.175	0.25	0	0	0	1.125	0	0	0	0	0	0	0	0	0.5	0	0	0.625	0	0	0	0	6.25
CLs1	0	0	0	0	0	0	0	0	0	0	0	0	0	0	0	0	0	0	0	0.25	0.5	0	0	0	0	0	0.875	0	0	0	0	0	0	0	0	0	0	0	0	0	68.875	0	0	0	0	0	0	0	15.675
CLs2	0	0.875	0	0	0	0	0	0	0	0	0	7.5	0	0	0	0	0	0	0	40.475	8.375	0	0	0	0	0	8.55	0	0	0	0	0	0	0	0	0	0	0	0	0	22.125	0	0	0	0	0	0	0	0.625
CLs3	0	0	0	0	0	3.25	0	0	0	0	0	9.625	0	0	0	0	0	0	0	11.125	7.625	0	0	4.725	0	0	3	0.875	0	0	0	0	0	0	0	0	0	0	0	0	26	0	0	3.25	0	0	0	0	7
CLu1	0	0	0	0	0	0	0	0	0	0	0	0	8.75	0	0.25	0	0	0	0	3.875	45	0	0	0	0	0	9.3	2	0	0	0	0	0	0	0	0	0	0	0	0	11.25	0	0	0.75	0	0	0	0	13.375
COj1	0	0	0	0	0	0	0	0	0	0	0	0	0	0	0	0	0	0	0	2	22.75	1.125	0	0	42.125	0	0.75	0	0	0	0	0	0	0	0	0	0	0	0	0	0.75	0	0	2.625	0	0	0	0	13.75
COj2	0	0	0	0	0	0	0	0	0	0	0	0	0	0	1.125	0	0	0	0	6.125	2.5	0	0	0	8	0	2.625	1	0	0	0	6	0	0	0	0	0	0	2.275	0	0	0	0	0	0	0	0	0	10.625
COs1	0	0	0	0	0	0	0	0	0	0	0	0	0	0	0	0	0	0	0	0	16.25	5.5	0	0	0	0	0	0	0	0	0	0	0	0	0	0	0	0	0	0	18.5	2.75	0	1	0	0	0	0	0
COu1	0	0	0	0	0	0	0	0	0	0	0	0	0	0	1.25	0	0	0	0	0.375	14.875	6.8	0	0	0	0	0.25	0	0	0	0	0	0	0	0	0	0	0	0	0	3.75	6	0	0	0	0	0	0	15.8
COu2	0	0	0	2	0	0	0	0	0	0	0	0	0	0	0	0	0	0	0	0	1.625	10.275	0	0	0	0	5.375	0.25	0	0	0	0	0	0	0	0	0	0	0	0	1.75	0	0	4.875	0	0	0	0	11.525
COu3	0	0	0	0	0	0	0	0	0	0	0	0	0	0	1	0	0	0	0	6.375	3	0	0	0	0.25	0	2.125	0	0	0	0	1	0	0	0	0	0	0	10.625	0	0	0	0	0	0	0	0	0	10.625
CTs1	0	0	0	0	0	0.75	0	1	0	0	0	0.75	0	0	0	0	0	0	0	3	19.375	0	0	0	0	0	0	0	0	0	0	0	0	0	0	0	0	0	0	0	15.875	0	0	3	0	0	0	0	0.55
CTu2	0	0	0	0	0	0	0	0	0	0	0	0	16.25	0	0.75	0	0	0	0	0	0	0	0	0	0	0	0	1.625	0	0	0	0	0	0	0	0	0	0	0	0	0	0	0	0	0	0	0	0	9.925
MAj1	0	0	0	0	0	0	0	0	0	0	0	0	0	0	0	0	0	0	0	9	1.125	0	0	0	33.25	0	0.875	0	0	0	0	0.125	0	0	0	0	0	0	0	0	0	0	0	0	0	0	0	0	0.75
MAs1	0	0	0	0	0	0	0	0	0	0	0	0	0	0	0	0	0	0	0	3.125	11.5	1.25	0	0	0	0	2.875	0	0	0	0	0	0	0	0	0	0	0	0	0	13.75	0	0	10.625	0	0	0	0	0
MAs2	0	0	0	0.525	0	0	0	0	0	0	0	0	0	0	0	0	0	0	0	0	3.625	11.125	0	0	0	0	0.25	0	0	0	0	0	0	0	0	0	0	0	0	0	2.75	0	0	2.25	0	0	0	0	0
MAu1	0	0	0	0	0	0	0	0	0	0	0	0	0	0	0	0	0	0	0	2.5	0	0	0	0.5	0	0	2.75	0	0	0	0	0	0	0	0	0	0	0	0	0	10.625	0	0	4.25	0	0	0	0	12.875
MOj1	0	0	0	0	0	0	0.5	0	0	0	0	0	0	0	0	0	0	0	0	0.625	5.5	0	0	0	1.625	0	0.125	0	0	0	0	0	0	0	0	0	0	0	0	0	0.25	0	0	0.5	0	0	0	0	0
MOs1	0	0	0	1.875	0	0	0	0	0	0	0	0	0	0	0	0	0	0	0	3	8.75	2.375	0	0	2.875	0	9.625	0	0	0	0	0	0	0	0	0	0	0	2	0	5	0	0	0	0	0	0	0	0
MUs1	0	0	0	0.25	0	0	0	0	0	0	0	0	0	0	0	0	0	0	0	15.275	1.375	0	0	0	0	0	1.375	0.025	0	0	0	0	0	0	0	0	0	0	0	0	7.5	0	0	4	0	0	0	0	0.125
MUu1	0	0	0	0	0	0	0	0	0	0	0	0	0	0	0	0	0	0	0	0	11.5	0	0	0	0	0	5.275	0.925	0	0	0	0	0	0	0	0	0	0	0	0	2.75	0	0	0.625	0	0	0	0	7.625
MVs1	0	0	0	0	0	0	0	0	0	0	0	0	0	0	0	0	0	0	0	6.25	1.5	0	0	0	0	0	1.8	0.375	0	0	0	0	0	0	0	0	0	0	0	0	35.8	0	0	0.375	0	0	0	0	0
MVs2	0	0	0	0.75	0	0	0	0	0	0	0	0	0	0	0	0	0	0	0	14.625	2.75	2.375	0	0	0	0	1.625	0	0	0	0	0	0	0	0	0	0	0	0	0	7.75	0	0	9.25	0	0	0	0	0
POj1	0	0	0	0.375	0	0	0.25	0	0	0	0	0	0	0	0	0	0	0	0	9.275	1.5	0	0	0	20.625	0	5.125	0	0	0	0	0	0	0	0	0	0	0	0	0	1.75	0	0	0.95	0	0	0	0	0
POj2	0	0	0	0	0	0	0	0	0	0	0	0	0	0	0	0	0	0	0	7.375	3.25	0	0	0	11.625	0	2.925	0	0	0	0	0	0	0	0	0	0	0	0.25	0	3.5	0	0	2.625	0	0	0	0	0
POs1	0	0	0	0	0.8	0	0	0	0	0	0	0	0	0	3.375	0	0	0	0	7.75	11.875	0	0	0	0	0	1.125	1.25	0	0	0	0	0	0	0	0	0	0	0	0	5.925	0	0	0.875	0	0	0	0	0
TRu1	0	0	0	0	0	0	0	0	0	0	0	0	0	0	0	0	0	0	0	7.5	39.75	0	0	0	0	0	12.875	2.25	0	0	0	4	0	0	0	0	0	0	0	0	0	0	0	5.25	0	0	0	0	5.125
TRu2	0	0	0	0	0	0	0	0	0	0	0	0	0	0.125	0	0	0	0	0	0	0	0	0	0	0	0	0	0	0	0	0	0	0	0	0	0	0	0	5.125	0	10.875	1.25	0	11.25	0	0	0	0	0

## Sheet: Table 2
Sites	Sand (%)	Silt (%)	Clay (%)	pH	Soil Organic Matter (%)	Longitude	Latitude	Annual Mean Temperature (ºC)	Annual Precipitation (mm)	Aridity Index	Isothermality	Max Temperature of Warmest Month (ºC)	Mean Diurnal Range (ºC)	Mean Temperature of Coldest Month (ºC)	Mean Temperature of Coldest Quarter (ºC)	Mean Temperature of Driest Quarter (ºC)	Mean Temperature of Warmest Quarter (ºC)	Mean Temperature of Wettest Quarter (ºC)	Precipitation of Coldest Quarter (mm	Precipitation of Driest Month (mm)	Precipitation of Driest Quarter (mm)	Precipitation of Warmest Quarter (mm)	Precipitation of Wettest Month (mm	Precipitation of Wettest Quarter (mm)	Precipitation Seasonality	Temperature Annual Range (ºC)	Temperature Seasonality
ALG1	96.7	1.9	1.4	5.5	0.55	-7.43	37.19	17.5	484	2.65554	40	29.5	8.8	7.7	11.9	23.2	23.6	12.8	203	1	14	20	76	221	66	21.8	4569
ALG2	95.7	1.9	2.4	5.6	0.9	-7.99	37.07	17.1	509	2.51471	43	28.8	9.2	7.5	12.1	22.4	22.7	12.9	232	1	15	18	88	248	70	21.3	4177
ALG3	94.7	3.9	1.4	6.8	0.9	-7.98	37.06	17.2	506	2.53687	43	28.9	9.2	7.7	12.2	22.4	22.8	13.1	231	1	15	18	88	247	70	21.2	4159
ALG4	96.7	2.9	0.4	6.6	0.75	-7.99	37.06	17.1	510	2.51101	43	28.8	9.2	7.6	12.1	22.4	22.7	13	233	1	15	18	89	249	70	21.2	4170
ALG5	95.7	0.9	3.4	6	1.13	-8.01	37.04	17.2	506	2.53687	43	28.7	9.1	7.7	12.2	22.3	22.8	13.1	232	1	15	17	89	248	70	21	4132
ALG6	95.7	1.9	2.4	6.9	1	-8.04	37.04	17.2	501	2.55572	43	28.8	9.1	7.8	12.3	22.4	22.8	13.2	231	1	15	17	88	247	72	21	4100
C1	95.8	2.9	1.3	6.2	0.55	-8.24	38.95	16.7	661	2.01691	40	30.2	9.3	7.3	11	22.6	23.1	11.8	275	4	34	35	95	276	58	22.9	4701
C2	93.8	1.9	4.3	6.1	0.9	-8.23	38.94	16.7	666	2.0048	40	30.1	9.3	7.2	10.9	22.6	23	11.7	278	4	34	35	96	278	59	22.9	4717
C3	95.8	1.9	2.3	5.7	0.7	-8.22	38.94	16.6	671	1.98327	40	30.2	9.4	7.1	10.9	22.6	23	11.7	279	4	35	36	96	279	59	23.1	4731
C4	93.8	3.9	2.3	6.3	0.85	-8.2	38.93	16.6	664	2	40	30.3	9.4	7.2	10.9	22.6	23	11.7	276	4	35	36	95	276	58	23.1	4731
C5	93.5	5.7	0.8	6.1	0.98	-8.22	38.93	16.6	671	1.98327	40	30.2	9.4	7.1	10.8	22.6	23	11.6	279	4	35	36	96	279	59	23.1	4755
C6	89.5	7.7	2.8	6.1	0.8	-8.28	38.88	16.7	653	2.03659	40	30.1	9.3	7.4	11.1	22.5	23	11.9	273	4	33	34	94	274	59	22.7	4634
FT1	97.7	1.9	0.4	5.4	0.6	-9.19	38.55	16.4	719	1.8573	41	27.4	8.1	8	11.5	21.1	21.6	12.3	308	4	31	33	110	323	64	19.4	3925
GR1	97.7	1.8	0.5	5.8	0.75	-8.35	38.15	17.1	558	2.34568	42	30.8	9.9	7.5	11.6	22.8	23.3	12.4	239	2	24	25	82	243	62	23.3	4569
GR2	98.7	0.8	0.5	5.5	0.6	-8.35	38.15	17.1	558	2.34568	42	30.8	9.9	7.5	11.6	22.8	23.3	12.4	239	2	24	25	82	243	62	23.3	4569
GR3	98.7	0.8	0.5	5.9	0.45	-8.34	38.16	17.1	558	2.34568	42	30.9	9.9	7.5	11.6	22.9	23.3	12.4	239	2	24	25	82	243	62	23.4	4602
GR4	98.7	0.8	0.5	5.8	0.25	-8.34	38.17	17.1	558	2.34568	42	30.8	9.9	7.5	11.6	22.8	23.3	12.4	239	2	24	25	82	243	62	23.3	4580
GR5	98.7	0.8	0.5	6.2	0.45	-8.36	38.17	16.9	569	2.28997	42	30.6	9.9	7.4	11.4	22.7	23.1	12.2	244	2	24	25	84	249	62	23.2	4597
GR6	98.8	0.9	0.3	6.1	0.55	-8.36	38.16	16.9	566	2.29932	42	30.6	9.9	7.4	11.4	22.7	23.1	12.3	243	2	24	25	84	248	62	23.2	4564
GR7	97.8	0.9	1.3	6.1	0.5	-8.38	38.16	16.9	568	2.29308	42	30.6	9.8	7.4	11.4	22.7	23.2	12.2	244	2	24	25	84	249	62	23.2	4581
GR8	97.8	0.9	1.3	5.9	0.5	-8.35	38.22	16.9	573	2.27763	42	30.7	9.9	7.4	11.4	22.7	23.2	12.2	245	2	25	25	84	249	62	23.3	4622
GR9	97.8	1.9	0.3	6	0.45	-8.39	38.22	16.8	582	2.24	42	30.5	9.8	7.3	11.3	22.6	23	12.1	249	3	26	27	85	252	62	23.2	4604
GR10	98.8	0.9	0.3	5.4	0.6	-8.42	38.19	16.8	583	2.23702	42	30.4	9.8	7.3	11.3	22.5	23	12.2	251	2	25	25	86	255	63	23.1	4545
M1	93.7	1.9	4.4	6.3	1.2	-8.22	38.99	17.1	640	2.10851	40	30.5	9.4	7.5	11.4	23	23.4	12.1	266	4	33	34	92	268	59	23	4677
M2	90.7	4.9	4.4	5.1	1.3	-8.22	39	16.9	659	2.04106	41	30.3	9.4	7.4	11.2	22.7	23.2	11.9	274	4	34	35	95	275	59	22.9	4683
M3	95.1	3.7	1.2	5.7	0.8	-8.15	39.02	16.7	673	1.9881	40	30.4	9.4	7.1	10.9	22.7	23.1	11.6	279	4	36	37	96	279	58	23.3	4783
M4	94.1	4.7	1.2	6.1	0.75	-8.17	39	16.7	674	1.98573	40	30.3	9.4	7.1	10.9	22.7	23.1	11.6	280	4	36	37	97	280	58	23.2	4767
SW1	98.1	1.7	0.2	5.5	1.5	-8.79	37.74	16.8	549	2.3431	43	28.5	8.9	8.2	12	21.6	22.1	12.9	241	2	22	23	84	250	66	20.3	3910
SW2	98.1	1.7	0.2	5.6	0.6	-8.79	37.64	16.8	540	2.37288	44	28.3	8.9	8.2	12.1	21.6	22	12.9	239	1	20	21	84	249	66	20.1	3895
SW3	98.1	1.7	0.2	7.1	0.75	-8.8	37.62	16.7	542	2.35543	44	28.2	8.9	8	11.9	21.5	21.9	12.8	239	1	20	21	84	249	66	20.2	3901
SW4	98.2	0.7	1	5.1	0.55	-8.79	37.41	16.5	524	2.39478	44	27.8	8.8	8	12	21.2	21.7	12.8	234	1	19	20	83	244	68	19.8	3795
SW5	96.2	1.7	2	5.3	0.7	-8.78	37.7	16.8	544	2.35955	44	28.5	9	8.1	12.1	21.6	22.1	12.9	239	1	20	21	84	249	66	20.4	3910
SW6	98.2	0.7	1	6.1	0.55	-8.8	37.62	16.7	542	2.35543	44	28.2	8.9	8	11.9	21.5	21.9	12.8	239	1	20	21	84	249	66	20.2	3901
SW7	97.2	0.7	2	4.9	0.8	-8.79	37.4	16.5	524	2.39478	44	27.7	8.8	8	11.9	21.2	21.6	12.7	234	1	19	20	83	244	68	19.7	3785
SW8	96.2	1.7	2	5.6	0.85	-8.87	37.22	16.2	512	2.40356	46	26.6	8.5	8.2	12.1	20.4	20.9	12.9	230	1	18	19	83	240	69	18.4	3438
SW9	98.2	0.7	1	6.2	0.8	-8.87	37.22	16.2	512	2.40356	46	26.6	8.5	8.2	12.1	20.4	20.9	12.9	230	1	18	19	83	240	69	18.4	3438
SW10	98.2	0.7	1	5.9	0.25	-8.8	37.64	16.7	544	2.3488	44	28.2	8.9	8	11.9	21.5	21.9	12.7	240	1	20	21	84	249	66	20.2	3913
SW11	97.7	0.8	1.5	5.3	1.7	-8.8	37.76	16.7	557	2.30663	43	28.5	8.9	8.1	12	21.6	22.1	12.8	244	2	22	23	85	253	65	20.4	3935
SW12	98.7	0.8	0.5	5.6	0.8	-8.82	37.38	16.6	515	2.43759	44	27.6	8.7	8.2	12.1	21.2	21.6	12.9	230	1	19	20	82	240	69	19.4	3712
SW13	98.7	0.8	0.5	5.5	1.5	-8.96	37.06	16.1	485	2.49226	49	25.4	8.3	8.7	12.5	19.6	20.1	13.3	219	0	16	17	82	230	70	16.7	2994
SW14	98.7	0.8	0.5	6	2.4	-8.96	37.05	16.1	481	2.50779	50	25.1	8.2	8.8	12.5	19.5	19.9	13.4	217	0	16	17	81	227	70	16.3	2924
VN1	94.1	2.7	3.2	5.9	1.05	-8.51	38.72	16.8	644	2.06897	41	29.8	9.1	7.7	11.4	22.4	22.9	12.2	273	4	30	32	94	277	61	22.1	4470
VN2	97.1	1.7	1.2	5.7	0.6	-8.39	38.83	16.5	673	1.96897	40	29.7	9.2	7.2	10.9	22.3	22.7	11.7	283	4	33	34	98	284	59	22.5	4600
VN3	95.1	1.7	3.2	5.9	1.25	-8.41	38.84	16.7	655	2.03163	40	29.8	9.1	7.5	11.2	22.4	22.8	12	275	4	32	33	95	278	60	22.3	4535
VN4	94.1	1.7	4.2	5.9	1.05	-8.33	38.84	16.6	659	2.01212	40	30	9.3	7.3	11	22.5	22.9	11.8	276	4	33	34	95	277	60	22.7	4646
AMs1	95.1	2.4	2.4	6.1	0.24	-8.72	38.58	17.1	631	2.13217	41	29.5	8.9	8.2	11.9	22.4	22.9	12.7	271	3	27	29	93	277	63	21.3	4286
AMs2	96.1	2.4	1.4	5.5	0.52	-8.66	38.6	17.1	629	2.1375	41	29.6	9	8	11.7	22.5	23	12.5	269	3	27	30	92	275	62	21.6	4370
AMs3	97.1	1.4	1.4	5.6	0.81	-8.7	38.58	17.2	621	2.16898	41	29.6	8.9	8.2	11.9	22.5	23	12.7	267	3	27	29	91	273	63	21.4	4326
AMu1	95.1	3.4	1.4	5.2	1.37	-8.7	38.59	17.1	630	2.13483	41	29.6	8.9	8.1	11.8	22.4	22.9	12.6	271	3	27	29	93	277	63	21.5	4324
APj1	98.6	1.4	0	6	1.21	-9.1	38.53	16.8	686	1.96721	41	28.1	8.2	8.3	11.9	21.6	22.1	12.6	295	3	28	31	104	308	63	19.8	3990
APs1	97.4	0.3	2.3	6.2	0.82	-9.14	38.49	16.6	697	1.92352	42	27.7	8.2	8.2	11.7	21.3	21.8	12.5	299	4	30	33	106	312	63	19.5	3930
APs2	97.4	1.3	1.3	6.4	0.61	-9.12	38.48	16.3	712	1.86286	41	27.6	8.3	7.8	11.4	21.2	21.7	12.2	305	4	31	33	108	318	63	19.8	3971
APu1	97.6	0.4	2	5.8	2.15	-9.09	38.55	16.6	699	1.91908	41	28	8.3	8.1	11.7	21.6	22.1	12.4	301	4	29	32	106	313	63	19.9	4055
APu2	97.4	2.3	0.3	5.8	1.33	-9.1	38.52	16.7	687	1.9555	42	27.9	8.3	8.2	11.8	21.5	22	12.6	295	3	28	31	104	308	63	19.7	3990
APu3	98.1	1.4	0.5	5.7	0.63	-9.1	38.5	16.5	697	1.91415	41	27.9	8.3	8.1	11.7	21.4	21.9	12.4	299	4	30	32	106	312	63	19.8	3990
BAs2	96.1	1.4	2.4	6	0.52	-9.04	38.61	17	677	2.00708	41	28.4	8.3	8.4	11.9	22	22.4	12.7	292	3	28	31	102	303	64	20	4101
BAu1	96.4	2.3	1.3	6.2	1.64	-9	38.64	17.1	665	2.04545	41	28.6	8.3	8.5	12.1	22.1	22.6	12.8	287	3	26	30	100	298	64	20.1	4097
BAu2	97.1	1.4	1.4	5.9	1.29	-9.03	38.64	17	674	2.01422	41	28.5	8.3	8.5	12.1	22	22.4	12.8	290	3	28	31	102	302	63	20	4028
BAu3	93.1	3.4	3.4	5.6	1.95	-9.03	38.61	16.9	685	1.97892	41	28.4	8.3	8.3	11.9	21.9	22.3	12.6	295	3	28	31	103	306	63	20.1	4091
BRs1	96.6	1.4	2	5.3	2.01	-8.83	38.75	17	655	2.06061	41	28.9	8.5	8.2	11.8	22.2	22.7	12.6	281	3	27	30	97	289	63	20.7	4221
BRs2	97.6	1.4	1	5.6	0.94	-8.85	38.74	17.1	657	2.06522	41	28.9	8.5	8.3	11.9	22.2	22.7	12.6	282	3	27	30	98	291	63	20.6	4202
BRs3	98.6	0.4	1	6.2	0.43	-8.89	38.67	17	658	2.05314	41	28.9	8.5	8.3	11.9	22.1	22.6	12.6	283	3	27	30	98	292	63	20.6	4172
BRs4	97.1	1.4	1.5	5.4	1.08	-8.89	38.68	17.1	658	2.06273	41	28.8	8.5	8.3	11.9	22.2	22.7	12.7	283	3	27	30	98	292	63	20.5	4193
BRs5	95.6	2.3	2.2	6	0.76	-8.9	38.72	17.1	657	2.06522	41	28.8	8.4	8.4	12	22.2	22.7	12.7	282	3	27	30	98	291	63	20.4	4154
BRs6	99.4	0.3	0.3	5.6	0.52	-8.75	38.74	16.9	662	2.03369	41	29.1	8.7	8	11.7	22.2	22.7	12.4	283	3	28	31	98	290	62	21.1	4301
CAs1	99.1	0.4	0.5	5.9	0.83	-8.73	38.31	17	606	2.19072	42	29.5	9.1	8	11.8	22.3	22.8	12.6	261	3	26	28	90	268	63	21.5	4266
CAu1	97.1	1.4	1.4	5.3	0.96	-8.76	38.32	17.2	604	2.21649	42	29.5	9	8.2	12	22.4	22.9	12.8	260	3	26	28	90	268	63	21.3	4230
CLj1	96.6	1.3	2.2	5.4	0.96	-8.89	38.79	17	667	2.03106	41	28.5	8.3	8.3	11.9	22	22.4	12.6	287	3	27	31	99	295	63	20.2	4112
CLs1	95.6	2.3	2.2	5	0.77	-8.89	38.82	17	666	2.03349	41	28.4	8.3	8.4	11.9	22	22.5	12.7	285	3	27	31	100	295	63	20	4107
CLs2	98.6	0.3	1.2	5.5	0.59	-8.89	38.8	17	666	2.03349	41	28.5	8.3	8.4	11.9	22	22.5	12.6	286	3	27	31	99	295	63	20.1	4126
CLs3	96.6	1.4	2	5.6	1.4	-8.82	38.88	16.9	670	2.0143	41	28.4	8.3	8.2	11.8	22	22.4	12.5	285	3	28	31	100	294	63	20.2	4154
CLu1	97.6	1.3	1.2	5.5	1.12	-8.89	38.8	17	666	2.03349	41	28.5	8.3	8.4	11.9	22	22.5	12.6	286	3	27	31	99	295	63	20.1	4126
COj1	98.6	1.4	0	5.1	1.71	-8.77	38.37	17.1	614	2.17834	42	29.3	8.9	8.2	11.9	22.3	22.8	12.7	264	3	26	28	91	272	63	21.1	4228
COj2	98.1	1.4	0.5	5.3	0.99	-8.76	38.38	17.1	615	2.17557	42	29.4	9	8.2	11.9	22.4	22.8	12.7	265	3	26	28	91	273	63	21.2	4253
COs1	98.6	0.4	1	5.3	0.89	-8.77	38.37	17.1	614	2.17834	42	29.3	8.9	8.2	11.9	22.3	22.8	12.7	264	3	26	28	91	272	63	21.1	4228
COu1	99.6	0.4	0	5.5	0.51	-8.77	38.37	17.1	614	2.17834	42	29.3	8.9	8.2	11.9	22.3	22.8	12.7	264	3	26	28	91	272	63	21.1	4228
COu2	98.6	0.4	1	5.5	0.77	-8.76	38.37	17.1	614	2.17834	42	29.4	9	8.2	12	22.4	22.8	12.7	264	3	26	28	91	272	63	21.2	4243
COu3	98.1	1.4	0.5	5.3	1.48	-8.76	38.37	17.1	614	2.17834	42	29.4	9	8.2	12	22.4	22.8	12.7	264	3	26	28	91	272	63	21.2	4243
CTs1	92.4	4.3	3.3	5.3	0.54	-8.71	38.8	16.9	661	2.03614	41	29	8.7	8	11.7	22.2	22.6	12.4	282	3	28	31	98	289	62	21	4292
CTu2	96.6	1.3	2.2	5.4	1.58	-8.85	38.78	17	668	2.02864	41	28.7	8.4	8.3	11.8	22.1	22.5	12.6	286	3	28	31	99	294	63	20.4	4174
MAj1	98.1	1.4	0.5	5.4	0.86	-8.64	38.4	17.2	596	2.23958	42	29.9	9.2	8.1	11.9	22.6	23.1	12.7	257	3	25	27	88	263	63	21.8	4350
MAs1	98.6	0.4	1	5.9	0.44	-8.65	38.34	16.9	612	2.16389	42	29.7	9.2	7.8	11.6	22.3	22.8	12.4	263	3	26	27	90	269	62	21.9	4371
MAs2	99.6	0.4	0	5.4	0.39	-8.64	38.39	17.1	603	2.2093	42	29.8	9.2	8	11.8	22.5	23	12.6	260	3	25	27	89	266	63	21.8	4345
MAu1	97.4	2.3	0.3	5.9	2.06	-8.64	38.37	17	605	2.19355	42	29.8	9.2	7.9	11.7	22.5	23	12.5	260	3	26	27	89	266	63	21.9	4374
MOj1	98.6	1.4	0	5.1	0.81	-8.56	38.38	17	601	2.20493	41	30.1	9.3	7.8	11.6	22.6	23	12.4	258	3	26	27	88	263	62	22.3	4458
MOs1	99.6	0.4	0	5.1	0.37	-8.56	38.37	17	598	2.21354	42	30.1	9.4	7.9	11.7	22.6	23	12.5	257	3	26	27	88	262	63	22.2	4426
MUs1	99.1	0.4	0.5	5.6	0.4	-8.71	38.4	17.1	611	2.1867	42	29.6	9	8.2	11.9	22.4	22.9	12.6	263	3	26	28	90	270	63	21.4	4294
MUu1	97.1	1.4	1.5	5.5	0.68	-8.7	38.39	17	613	2.17114	42	29.6	9.1	8.1	11.8	22.4	22.8	12.6	264	3	26	28	91	271	62	21.5	4311
MVs1	97.6	1.3	1.2	5.9	0.41	-8.53	38.33	16.9	600	2.19766	42	30	9.4	7.7	11.6	22.4	22.9	12.4	257	3	26	27	88	262	62	22.3	4423
MVs2	98.6	1.3	0.2	5.5	0.24	-8.54	38.31	16.8	604	2.17617	42	30	9.5	7.5	11.5	22.4	22.9	12.2	259	3	26	27	89	264	62	22.5	4464
POj1	98.1	1.4	0.5	5.7	0.86	-8.51	38.26	16.9	591	2.22368	42	30.2	9.5	7.6	11.5	22.5	23	12.3	254	3	26	27	87	259	62	22.6	4487
POj2	98.6	0.4	1	5.6	0.53	-8.51	38.27	17	591	2.2339	42	30.2	9.5	7.7	11.5	22.6	23	12.4	254	3	26	27	87	259	62	22.5	4486
POs1	99.1	0.4	0.5	5.6	0.59	-8.51	38.26	16.9	591	2.22368	42	30.2	9.5	7.6	11.5	22.5	23	12.3	254	3	26	27	87	259	62	22.6	4487
TRu1	97.6	1.4	1	5.3	1.26	-8.83	38.44	17.2	622	2.16625	42	29.2	8.8	8.3	12.1	22.3	22.8	12.8	269	3	26	28	93	278	64	20.9	4172
TRu2	99.6	0.4	0	5.2	0.79	-8.82	38.43	17.2	619	2.17446	42	29.2	8.8	8.3	12	22.3	22.8	12.8	267	3	26	28	92	275	63	20.9	4176
